# Supplementary material for: Transcriptomic and Network Analyses Reveal Immune Modulation by Endocannabinoids in Approach/Avoidance Traits
Source: Int J Mol Sci. 2022 Feb 25;23(5):2538. doi: 10.3390/ijms23052538 (PMC8910341; doi:10.3390/ijms23052538)
Supplement: Supplementary file 1 [file ijms-23-02538-s001.zip]

Archive with 6 entries (3 files):
- supplementary/
- supplementary/supplementary table 1.xlsx
- __MACOSX/
- __MACOSX/supplementary/
- __MACOSX/supplementary/._supplementary table 1.xlsx
- __MACOSX/._supplementary
