# Supplementary material for: Transcriptomic and Network Analyses Reveal Immune Modulation by Endocannabinoids in Approach/Avoidance Traits
Source: Int J Mol Sci. 2022 Feb 25;23(5):2538. doi: 10.3390/ijms23052538 (PMC8910341; doi:10.3390/ijms23052538)
Supplement: Supplementary file 1 [file ijms-23-02538-s001.zip › supplementary/supplementary table 1.xlsx]

## Sheet: rECS
Comparison	ENSG	name	description	theta	prob	log2FC	ECS_path
AV vs BA mice	ENSMUSG00000026824	Kcnj3	potassium inwardly-rectifying channel, subfamily J, member 3 [Source:MGI Symbol;Acc:MGI:104742]	2.10514	1	3.57068	retrograde endocannabinoid signaling
AV vs BA mice	ENSMUSG00000030102	Itpr1	isitol 1,4,5-trisphosphate receptor 1 [Source:MGI Symbol;Acc:MGI:96623]	4.06665	1	2.5959	retrograde endocannabinoid signaling
AV vs BA mice	ENSMUSG00000064368	mt-Nd6	mitochondrially encoded NADH dehydrogenase 6 [Source:MGI Symbol;Acc:MGI:102495]	2.83704	1	2.12886	retrograde endocannabinoid signaling
AV vs BA mice	ENSMUSG00000049583	Grm5	glutamate receptor, metabotropic 5 [Source:MGI Symbol;Acc:MGI:1351342]	1.99257	1	2.08052	retrograde endocannabinoid signaling
AV vs BA mice	ENSMUSG00000031748	Gnao1	guanine nucleotide binding protein, alpha O [Source:MGI Symbol;Acc:MGI:95775]	-2.54273	1	-0.33198	retrograde endocannabinoid signaling
AV vs BA mice	ENSMUSG00000052889	Prkcb	protein kinase C, beta [Source:MGI Symbol;Acc:MGI:97596]	4.13582	1	2.08631	retrograde endocannabinoid signaling
AV vs BA mice	ENSMUSG00000071658	Gng3	guanine nucleotide binding protein (G protein), gamma 3 [Source:MGI Symbol;Acc:MGI:102704]	1.89284	1	2.8394	retrograde endocannabinoid signaling
AV vs BA mice	ENSMUSG00000001986	Gria3	glutamate receptor, iotropic, AMPA3 (alpha 3) [Source:MGI Symbol;Acc:MGI:95810]	1.87824	1	2.18334	retrograde endocannabinoid signaling
AV vs BA mice	ENSMUSG00000043004	Gng2	guanine nucleotide binding protein (G protein), gamma 2 [Source:MGI Symbol;Acc:MGI:102705]	2.55001	1	3.46421	retrograde endocannabinoid signaling
AV vs BA mice	ENSMUSG00000032766	Gng11	guanine nucleotide binding protein (G protein), gamma 11 [Source:MGI Symbol;Acc:MGI:1913316]	-1.40059	0.999994	-1.49756	retrograde endocannabinoid signaling
AV vs BA mice	ENSMUSG00000022840	Adcy5	adenylate cyclase 5 [Source:MGI Symbol;Acc:MGI:99673]	1.68065	0.999986	0.80234	retrograde endocannabinoid signaling
AV vs BA mice	ENSMUSG00000035735	Dagla	diacylglycerol lipase, alpha [Source:MGI Symbol;Acc:MGI:2677061]	1.69004	0.999972	1.99637	retrograde endocannabinoid signaling
AV vs BA mice	ENSMUSG00000029064	Gnb1	guanine nucleotide binding protein (G protein), beta 1 [Source:MGI Symbol;Acc:MGI:95781]	2.50139	0.999968	1.13397	retrograde endocannabinoid signaling
AV vs BA mice	ENSMUSG00000046709	Mapk10	mitogen-activated protein kinase 10 [Source:MGI Symbol;Acc:MGI:1346863]	1.81098	0.999931	1.5559	retrograde endocannabinoid signaling
AV vs BA mice	ENSMUSG00000029211	Gabra4	gamma-amibutyric acid (GABA) A receptor, subunit alpha 4 [Source:MGI Symbol;Acc:MGI:95616]	1.52289	0.999396	1.93725	retrograde endocannabinoid signaling
AV vs BA mice	ENSMUSG00000029632	Ndufa4	Ndufa4, mitochondrial complex associated [Source:MGI Symbol;Acc:MGI:107686]	1.63132	0.999264	1.61365	retrograde endocannabinoid signaling
AV vs BA mice	ENSMUSG00000033174	Mgll	moglyceride lipase [Source:MGI Symbol;Acc:MGI:1346042]	1.6298	0.999208	1.63603	retrograde endocannabinoid signaling
AV vs BA mice	ENSMUSG00000034656	Cacna1a	calcium channel, voltage-dependent, P/Q type, alpha 1A subunit [Source:MGI Symbol;Acc:MGI:109482]	1.75201	0.998483	1.44006	retrograde endocannabinoid signaling
AV vs BA mice	ENSMUSG00000025204	Ndufb8	NADH:ubiquine oxidoreductase subunit B8 [Source:MGI Symbol;Acc:MGI:1914514]	1.54252	0.998383	1.43144	retrograde endocannabinoid signaling
AV vs BA mice	ENSMUSG00000020022	Ndufa12	NADH:ubiquine oxidoreductase subunit A12 [Source:MGI Symbol;Acc:MGI:1913664]	1.603	0.99832	1.56748	retrograde endocannabinoid signaling
AV vs BA mice	ENSMUSG00000004113	Cacna1b	calcium channel, voltage-dependent, N type, alpha 1B subunit [Source:MGI Symbol;Acc:MGI:88296]	1.60122	0.998278	2.20285	retrograde endocannabinoid signaling
AV vs BA mice	ENSMUSG00000025892	Gria4	glutamate receptor, iotropic, AMPA4 (alpha 4) [Source:MGI Symbol;Acc:MGI:95811]	-1.32182	0.99769	-1.10394	retrograde endocannabinoid signaling
AV vs BA mice	ENSMUSG00000068523	Gng5	guanine nucleotide binding protein (G protein), gamma 5 [Source:MGI Symbol;Acc:MGI:109164]	1.31526	0.997351	1.26877	retrograde endocannabinoid signaling
AV vs BA mice	ENSMUSG00000022354	Ndufb9	NADH:ubiquine oxidoreductase subunit B9 [Source:MGI Symbol;Acc:MGI:1913468]	1.31659	0.997312	1.6015	retrograde endocannabinoid signaling
AV vs BA mice	ENSMUSG00000000560	Gabra2	gamma-amibutyric acid (GABA) A receptor, subunit alpha 2 [Source:MGI Symbol;Acc:MGI:95614]	1.35692	0.997225	1.3248	retrograde endocannabinoid signaling
AV vs BA mice	ENSMUSG00000024099	Ndufv2	NADH:ubiquine oxidoreductase core subunit V2 [Source:MGI Symbol;Acc:MGI:1920150]	1.32243	0.99719	1.23398	retrograde endocannabinoid signaling
AV vs BA mice	ENSMUSG00000021536	Adcy2	adenylate cyclase 2 [Source:MGI Symbol;Acc:MGI:99676]	1.32582	0.997153	2.02381	retrograde endocannabinoid signaling
AV vs BA mice	ENSMUSG00000035674	Ndufa3	NADH:ubiquine oxidoreductase subunit A3 [Source:MGI Symbol;Acc:MGI:1913341]	1.22693	0.997053	1.29533	retrograde endocannabinoid signaling
AV vs BA mice	ENSMUSG00000051331	Cacna1c	calcium channel, voltage-dependent, L type, alpha 1C subunit [Source:MGI Symbol;Acc:MGI:103013]	1.21835	0.996649	1.31745	retrograde endocannabinoid signaling
AV vs BA mice	ENSMUSG00000026895	Ndufa8	NADH:ubiquine oxidoreductase subunit A8 [Source:MGI Symbol;Acc:MGI:1915625]	1.21258	0.996368	1.4823	retrograde endocannabinoid signaling
AV vs BA mice	ENSMUSG00000026260	Ndufa10	NADH:ubiquine oxidoreductase subunit A10 [Source:MGI Symbol;Acc:MGI:1914523]	1.02514	0.995618	0.819715	retrograde endocannabinoid signaling
AV vs BA mice	ENSMUSG00000048240	Gng7	guanine nucleotide binding protein (G protein), gamma 7 [Source:MGI Symbol;Acc:MGI:95787]	1.17463	0.99554	0.739147	retrograde endocannabinoid signaling
AV vs BA mice	ENSMUSG00000037152	Ndufc1	NADH:ubiquine oxidoreductase subunit C1 [Source:MGI Symbol;Acc:MGI:1913627]	1.0036	0.995007	1.49168	retrograde endocannabinoid signaling
AV vs BA mice	ENSMUSG00000057614	Gnai1	guanine nucleotide binding protein (G protein), alpha inhibiting 1 [Source:MGI Symbol;Acc:MGI:95771]	-1.0875	0.994709	-0.65048	retrograde endocannabinoid signaling
AV vs BA mice	ENSMUSG00000063065	Mapk3	mitogen-activated protein kinase 3 [Source:MGI Symbol;Acc:MGI:1346859]	1.04891	0.993925	0.580794	retrograde endocannabinoid signaling
AV vs BA mice	ENSMUSG00000063358	Mapk1	mitogen-activated protein kinase 1 [Source:MGI Symbol;Acc:MGI:1346858]	0.985911	0.993198	0.782477	retrograde endocannabinoid signaling
AV vs BA mice	ENSMUSG00000055026	Gabrg3	gamma-amibutyric acid (GABA) A receptor, subunit gamma 3 [Source:MGI Symbol;Acc:MGI:95624]	0.912862	0.992421	1.32124	retrograde endocannabinoid signaling
AV vs BA mice	ENSMUSG00000038607	Gng10	guanine nucleotide binding protein (G protein), gamma 10 [Source:MGI Symbol;Acc:MGI:1336169]	1.06725	0.992369	1.7829	retrograde endocannabinoid signaling
AV vs BA mice	ENSMUSG00000024960	Plcb3	phospholipase C, beta 3 [Source:MGI Symbol;Acc:MGI:104778]	0.859124	0.991597	1.10915	retrograde endocannabinoid signaling
AV vs BA mice	ENSMUSG00000007653	Gabrb2	gamma-amibutyric acid (GABA) A receptor, subunit beta 2 [Source:MGI Symbol;Acc:MGI:95620]	0.958596	0.991379	1.82886	retrograde endocannabinoid signaling
AV vs BA mice	ENSMUSG00000014294	Ndufa2	NADH:ubiquine oxidoreductase subunit A2 [Source:MGI Symbol;Acc:MGI:1343103]	0.853106	0.991082	1.20566	retrograde endocannabinoid signaling
AV vs BA mice	ENSMUSG00000027669	Gnb4	guanine nucleotide binding protein (G protein), beta 4 [Source:MGI Symbol;Acc:MGI:104581]	-0.809838	0.990006	-0.669531	retrograde endocannabinoid signaling
AV vs BA mice	ENSMUSG00000024038	Ndufv3	NADH:ubiquine oxidoreductase core subunit V3 [Source:MGI Symbol;Acc:MGI:1890894]	0.81604	0.988661	1.1308	retrograde endocannabinoid signaling
AV vs BA mice	ENSMUSG00000022450	Ndufa6	NADH:ubiquine oxidoreductase subunit A6 [Source:MGI Symbol;Acc:MGI:1914380]	0.812948	0.988581	0.926473	retrograde endocannabinoid signaling
AV vs BA mice	ENSMUSG00000020366	Mapk9	mitogen-activated protein kinase 9 [Source:MGI Symbol;Acc:MGI:1346862]	0.79793	0.988324	0.538102	retrograde endocannabinoid signaling
AV vs BA mice	ENSMUSG00000001260	Gabrg1	gamma-amibutyric acid (GABA) A receptor, subunit gamma 1 [Source:MGI Symbol;Acc:MGI:103156]	0.768804	0.986693	1.13019	retrograde endocannabinoid signaling
AV vs BA mice	ENSMUSG00000005469	Prkaca	protein kinase, cAMP dependent, catalytic, alpha [Source:MGI Symbol;Acc:MGI:97592]	0.705259	0.98419	0.615693	retrograde endocannabinoid signaling
AV vs BA mice	ENSMUSG00000015968	Cacna1d	calcium channel, voltage-dependent, L type, alpha 1D subunit [Source:MGI Symbol;Acc:MGI:88293]	0.722122	0.983283	0.888089	retrograde endocannabinoid signaling
AV vs BA mice	ENSMUSG00000059734	Ndufs8	NADH:ubiquine oxidoreductase core subunit S8 [Source:MGI Symbol;Acc:MGI:2385079]	0.725676	0.983137	0.941291	retrograde endocannabinoid signaling
AV vs BA mice	ENSMUSG00000030869	Ndufab1	NADH:ubiquine oxidoreductase subunit AB1 [Source:MGI Symbol;Acc:MGI:1917566]	0.729967	0.983036	0.70026	retrograde endocannabinoid signaling
AV vs BA mice	ENSMUSG00000020654	Adcy3	adenylate cyclase 3 [Source:MGI Symbol;Acc:MGI:99675]	0.653314	0.981912	1.02301	retrograde endocannabinoid signaling
AV vs BA mice	ENSMUSG00000036199	Ndufa13	NADH:ubiquine oxidoreductase subunit A13 [Source:MGI Symbol;Acc:MGI:1914434]	0.652766	0.981861	1.08009	retrograde endocannabinoid signaling
AV vs BA mice	ENSMUSG00000030647	Ndufc2	NADH:ubiquine oxidoreductase subunit C2 [Source:MGI Symbol;Acc:MGI:1344370]	0.651176	0.981711	0.635905	retrograde endocannabinoid signaling
AV vs BA mice	ENSMUSG00000031059	Ndufb11	NADH:ubiquine oxidoreductase subunit B11 [Source:MGI Symbol;Acc:MGI:1349919]	0.617205	0.977744	0.774604	retrograde endocannabinoid signaling
AV vs BA mice	ENSMUSG00000002416	Ndufb2	NADH:ubiquine oxidoreductase subunit B2 [Source:MGI Symbol;Acc:MGI:1915448]	0.578296	0.972866	0.687598	retrograde endocannabinoid signaling
AV vs BA mice	ENSMUSG00000013593	Ndufs2	NADH:ubiquine oxidoreductase core subunit S2 [Source:MGI Symbol;Acc:MGI:2385112]	0.565892	0.972149	0.457688	retrograde endocannabinoid signaling
AV vs BA mice	ENSMUSG00000027673	Ndufb5	NADH:ubiquine oxidoreductase subunit B5 [Source:MGI Symbol;Acc:MGI:1913296]	0.556146	0.971576	0.508887	retrograde endocannabinoid signaling
AV vs BA mice	ENSMUSG00000030287	Itpr2	isitol 1,4,5-triphosphate receptor 2 [Source:MGI Symbol;Acc:MGI:99418]	-0.566563	0.971069	-0.575748	retrograde endocannabinoid signaling
AV vs BA mice	ENSMUSG00000005510	Ndufs3	NADH:ubiquine oxidoreductase core subunit S3 [Source:MGI Symbol;Acc:MGI:1915599]	0.541951	0.970178	0.643702	retrograde endocannabinoid signaling
AV vs BA mice	ENSMUSG00000034171	Faah	fatty acid amide hydrolase [Source:MGI Symbol;Acc:MGI:109609]	-0.534082	0.966223	-0.691415	retrograde endocannabinoid signaling
AV vs BA mice	ENSMUSG00000033981	Gria2	glutamate receptor, iotropic, AMPA2 (alpha 2) [Source:MGI Symbol;Acc:MGI:95809]	0.489643	0.960366	0.17702	retrograde endocannabinoid signaling
AV vs BA mice	ENSMUSG00000022994	Adcy6	adenylate cyclase 6 [Source:MGI Symbol;Acc:MGI:87917]	-0.492435	0.958461	-0.630193	retrograde endocannabinoid signaling
AV vs BA mice	ENSMUSG00000021764	Ndufs4	NADH:ubiquine oxidoreductase core subunit S4 [Source:MGI Symbol;Acc:MGI:1343135]	0.470254	0.955064	0.473872	retrograde endocannabinoid signaling
AV vs BA mice	ENSMUSG00000044968	Napepld	N-acyl phosphatidylethalamine phospholipase D [Source:MGI Symbol;Acc:MGI:2140885]	-0.471736	0.9547	-0.655936	retrograde endocannabinoid signaling
AV vs BA mice	ENSMUSG00000032192	Gnb5	guanine nucleotide binding protein (G protein), beta 5 [Source:MGI Symbol;Acc:MGI:101848]	0.460863	0.952347	0.859912	retrograde endocannabinoid signaling
AV vs BA mice	ENSMUSG00000039206	Daglb	diacylglycerol lipase, beta [Source:MGI Symbol;Acc:MGI:2442032]	0.456371	0.951071	0.464734	retrograde endocannabinoid signaling
AV vs BA mice	ENSMUSG00000024639	Gnaq	guanine nucleotide binding protein, alpha q polypeptide [Source:MGI Symbol;Acc:MGI:95776]	0.453841	0.950365	0.180995	retrograde endocannabinoid signaling

## Sheet: Inflammatory TRP
Comparison	ENSG	name	description	AV_No_Fear_mean	BA_No_Fear_mean	theta	prob	log2FC	IS_path
AV vs BA mice	ENSMUSG00000045038	Prkce	protein kinase C, epsilon [Source:MGI Symbol;Acc:MGI:97599]	462.651	69.75	2.73378	1	2.72966	Inflammatory mediator regulation of TRP channels pathway
AV vs BA mice	ENSMUSG00000030102	Itpr1	inositol 1,4,5-trisphosphate receptor 1 [Source:MGI Symbol;Acc:MGI:96623]	1303.36	215.587	4.06665	1	2.5959	Inflammatory mediator regulation of TRP channels pathway
AV vs BA mice	ENSMUSG00000001175	Calm1	calmodulin 1 [Source:MGI Symbol;Acc:MGI:88251]	6167.54	1679.69	4.39003	1	1.8765	Inflammatory mediator regulation of TRP channels pathway
AV vs BA mice	ENSMUSG00000019370	Calm3	calmodulin 3 [Source:MGI Symbol;Acc:MGI:103249]	1246.09	440.505	2.89684	1	1.50018	Inflammatory mediator regulation of TRP channels pathway
AV vs BA mice	ENSMUSG00000027523	Gnas	GNAS (guanine nucleotide binding protein, alpha stimulating) complex locus [Source:MGI Symbol;Acc:MGI:95777]	2594.8	933.287	4.88391	1	1.47523	Inflammatory mediator regulation of TRP channels pathway
AV vs BA mice	ENSMUSG00000026778	Prkcq	protein kinase C, theta [Source:MGI Symbol;Acc:MGI:97601]	269.519	686.353	-2.16125	1	-1.34856	Inflammatory mediator regulation of TRP channels pathway
AV vs BA mice	ENSMUSG00000022514	Il1rap	interleukin 1 receptor accessory protein [Source:MGI Symbol;Acc:MGI:104975]	417.854	1828.25	-2.82367	1	-2.12939	Inflammatory mediator regulation of TRP channels pathway
AV vs BA mice	ENSMUSG00000052889	Prkcb	protein kinase C, beta [Source:MGI Symbol;Acc:MGI:97596]	1079.21	254.135	4.13582	1	2.08631	Inflammatory mediator regulation of TRP channels pathway
AV vs BA mice	ENSMUSG00000024617	Camk2a	calcium/calmodulin-dependent protein kinase II alpha [Source:MGI Symbol;Acc:MGI:88256]	2310.58	67.014	3.78965	1	5.10765	Inflammatory mediator regulation of TRP channels pathway
AV vs BA mice	ENSMUSG00000041417	Pik3r1	phosphoinositide-3-kinase regulatory subunit 1 [Source:MGI Symbol;Acc:MGI:97583]	1663.76	2483.06	-1.88122	1	-0.577671	Inflammatory mediator regulation of TRP channels pathway
AV vs BA mice	ENSMUSG00000022840	Adcy5	adenylate cyclase 5 [Source:MGI Symbol;Acc:MGI:99673]	1069.01	612.988	1.68065	0.999986	0.80234	Inflammatory mediator regulation of TRP channels pathway
AV vs BA mice	ENSMUSG00000046709	Mapk10	mitogen-activated protein kinase 10 [Source:MGI Symbol;Acc:MGI:1346863]	378.482	128.728	1.81098	0.999931	1.5559	Inflammatory mediator regulation of TRP channels pathway
AV vs BA mice	ENSMUSG00000081225	Cyp2j12	cytochrome P450, family 2, subfamily j, polypeptide 12 [Source:MGI Symbol;Acc:MGI:3717097]	65.1211	200.316	-1.61705	0.999844	-1.62108	Inflammatory mediator regulation of TRP channels pathway
AV vs BA mice	ENSMUSG00000028698	Pik3r3	phosphoinositide-3-kinase regulatory subunit 3 [Source:MGI Symbol;Acc:MGI:109277]	321.489	729.481	-1.61924	0.999812	-1.1821	Inflammatory mediator regulation of TRP channels pathway
AV vs BA mice	ENSMUSG00000100153	Ppp1ccb	protein phosphatase 1 catalytic subunit gamma B [Source:MGI Symbol;Acc:MGI:3647492]	38.6164	232.89	-1.35877	0.999474	-2.59236	Inflammatory mediator regulation of TRP channels pathway
AV vs BA mice	ENSMUSG00000043029	Trpv3	transient receptor potential cation channel, subfamily V, member 3 [Source:MGI Symbol;Acc:MGI:2181407]	5.86141	39.9485	-1.68834	0.998875	-2.76882	Inflammatory mediator regulation of TRP channels pathway
AV vs BA mice	ENSMUSG00000051177	Plcb1	phospholipase C, beta 1 [Source:MGI Symbol;Acc:MGI:97613]	538.048	230.757	1.76891	0.998745	1.22136	Inflammatory mediator regulation of TRP channels pathway
AV vs BA mice	ENSMUSG00000036438	Calm2	calmodulin 2 [Source:MGI Symbol;Acc:MGI:103250]	1203.91	612.232	1.57612	0.997736	0.975578	Inflammatory mediator regulation of TRP channels pathway
AV vs BA mice	ENSMUSG00000021536	Adcy2	adenylate cyclase 2 [Source:MGI Symbol;Acc:MGI:99676]	238.617	58.6778	1.32582	0.997153	2.02381	Inflammatory mediator regulation of TRP channels pathway
AV vs BA mice	ENSMUSG00000023017	Asic1	acid-sensing (proton-gated) ion channel 1 [Source:MGI Symbol;Acc:MGI:1194915]	118.654	42.5452	1.12356	0.996574	1.4797	Inflammatory mediator regulation of TRP channels pathway
AV vs BA mice	ENSMUSG00000038276	Asic3	acid-sensing (proton-gated) ion channel 3 [Source:MGI Symbol;Acc:MGI:2159339]	3.10039	16.0488	-1.1301	0.995136	-2.37195	Inflammatory mediator regulation of TRP channels pathway
AV vs BA mice	ENSMUSG00000040385	Ppp1ca	protein phosphatase 1 catalytic subunit alpha [Source:MGI Symbol;Acc:MGI:103016]	310.875	173.507	1.0015	0.994836	0.841337	Inflammatory mediator regulation of TRP channels pathway
AV vs BA mice	ENSMUSG00000034330	Plcg2	phospholipase C, gamma 2 [Source:MGI Symbol;Acc:MGI:97616]	59.8993	23.1101	1.0444	0.994368	1.37402	Inflammatory mediator regulation of TRP channels pathway
AV vs BA mice	ENSMUSG00000004455	Ppp1cc	protein phosphatase 1 catalytic subunit gamma [Source:MGI Symbol;Acc:MGI:104872]	532.753	889.185	-1.0096	0.993762	-0.739017	Inflammatory mediator regulation of TRP channels pathway
AV vs BA mice	ENSMUSG00000056220	Pla2g4a	phospholipase A2, group IVA (cytosolic, calcium-dependent) [Source:MGI Symbol;Acc:MGI:1195256]	72.4909	167.312	-1.04036	0.993726	-1.20667	Inflammatory mediator regulation of TRP channels pathway
AV vs BA mice	ENSMUSG00000027646	Src	Rous sarcoma oncogene [Source:MGI Symbol;Acc:MGI:98397]	296.741	134.519	1.09444	0.993348	1.1414	Inflammatory mediator regulation of TRP channels pathway
AV vs BA mice	ENSMUSG00000031834	Pik3r2	phosphoinositide-3-kinase regulatory subunit 2 [Source:MGI Symbol;Acc:MGI:1098772]	444.198	260.201	0.926838	0.992263	0.771575	Inflammatory mediator regulation of TRP channels pathway
AV vs BA mice	ENSMUSG00000024960	Plcb3	phospholipase C, beta 3 [Source:MGI Symbol;Acc:MGI:104778]	156.629	72.6079	0.859124	0.991597	1.10915	Inflammatory mediator regulation of TRP channels pathway
AV vs BA mice	ENSMUSG00000039936	Pik3cd	phosphatidylinositol-4,5-bisphosphate 3-kinase catalytic subunit delta [Source:MGI Symbol;Acc:MGI:1098211]	69.5376	19.6916	0.835274	0.989588	1.82021	Inflammatory mediator regulation of TRP channels pathway
AV vs BA mice	ENSMUSG00000020366	Mapk9	mitogen-activated protein kinase 9 [Source:MGI Symbol;Acc:MGI:1346862]	434.07	298.934	0.79793	0.988324	0.538102	Inflammatory mediator regulation of TRP channels pathway
AV vs BA mice	ENSMUSG00000032462	Pik3cb	phosphatidylinositol-4,5-bisphosphate 3-kinase catalytic subunit beta [Source:MGI Symbol;Acc:MGI:1922019]	105.81	199.108	-0.745018	0.986922	-0.912066	Inflammatory mediator regulation of TRP channels pathway
AV vs BA mice	ENSMUSG00000016933	Plcg1	phospholipase C, gamma 1 [Source:MGI Symbol;Acc:MGI:97615]	269.608	393.042	-0.742018	0.986616	-0.543822	Inflammatory mediator regulation of TRP channels pathway
AV vs BA mice	ENSMUSG00000052914	Cyp2j6	cytochrome P450, family 2, subfamily j, polypeptide 6 [Source:MGI Symbol;Acc:MGI:1270148]	175.234	284.899	-0.725936	0.984789	-0.701173	Inflammatory mediator regulation of TRP channels pathway
AV vs BA mice	ENSMUSG00000005469	Prkaca	protein kinase, cAMP dependent, catalytic, alpha [Source:MGI Symbol;Acc:MGI:97592]	301.578	196.815	0.705259	0.98419	0.615693	Inflammatory mediator regulation of TRP channels pathway
AV vs BA mice	ENSMUSG00000020654	Adcy3	adenylate cyclase 3 [Source:MGI Symbol;Acc:MGI:99675]	68.9444	33.9268	0.653314	0.981912	1.02301	Inflammatory mediator regulation of TRP channels pathway
AV vs BA mice	ENSMUSG00000053819	Camk2d	calcium/calmodulin-dependent protein kinase II, delta [Source:MGI Symbol;Acc:MGI:1341265]	413.373	269.132	0.611528	0.976908	0.61913	Inflammatory mediator regulation of TRP channels pathway
AV vs BA mice	ENSMUSG00000020623	Map2k6	mitogen-activated protein kinase kinase 6 [Source:MGI Symbol;Acc:MGI:1346870]	41.0372	17.6489	0.592429	0.974207	1.21735	Inflammatory mediator regulation of TRP channels pathway
AV vs BA mice	ENSMUSG00000042632	Pla2g6	phospholipase A2, group VI [Source:MGI Symbol;Acc:MGI:1859152]	60.2893	106.927	-0.582559	0.973223	-0.826658	Inflammatory mediator regulation of TRP channels pathway
AV vs BA mice	ENSMUSG00000053004	Hrh1	histamine receptor H1 [Source:MGI Symbol;Acc:MGI:107619]	52.2647	23.72	0.554702	0.971467	1.13973	Inflammatory mediator regulation of TRP channels pathway
AV vs BA mice	ENSMUSG00000030287	Itpr2	inositol 1,4,5-triphosphate receptor 2 [Source:MGI Symbol;Acc:MGI:99418]	562.993	839.114	-0.566563	0.971069	-0.575748	Inflammatory mediator regulation of TRP channels pathway
AV vs BA mice	ENSMUSG00000022994	Adcy6	adenylate cyclase 6 [Source:MGI Symbol;Acc:MGI:87917]	79.0737	122.388	-0.492435	0.958461	-0.630193	Inflammatory mediator regulation of TRP channels pathway
AV vs BA mice	ENSMUSG00000024639	Gnaq	guanine nucleotide binding protein, alpha q polypeptide [Source:MGI Symbol;Acc:MGI:95776]	1046.36	922.991	0.453841	0.950365	0.180995	Inflammatory mediator regulation of TRP channels pathway

## Sheet: IL2
Comparison	ENSG	name	description	theta	prob	log2FC	ECS	IS	IS_path
AV vs BA mice	ENSMUSG00000025813	Homer2	homer scaffolding protein 2 [Source:MGI Symbol;Acc:MGI:1347354]	2.18425	1	2.85081		IS	interleukin-2 production
AV vs BA mice	ENSMUSG00000026778	Prkcq	protein kinase C, theta [Source:MGI Symbol;Acc:MGI:97601]	-2.16125	1	-1.34856		IS	interleukin-2 production
AV vs BA mice	ENSMUSG00000020315	Sptbn1	spectrin beta, n-erythrocytic 1 [Source:MGI Symbol;Acc:MGI:98388]	2.62059	1	0.486237		IS	interleukin-2 production
AV vs BA mice	ENSMUSG00000028525	Pde4b	phosphodiesterase 4B, cAMP specific [Source:MGI Symbol;Acc:MGI:99557]	-2.69314	1	-1.36543		IS	interleukin-2 production
AV vs BA mice	ENSMUSG00000026842	Abl1	c-abl oncogene 1, n-receptor tyrosine kinase [Source:MGI Symbol;Acc:MGI:87859]	-2.28422	1	-1.2632		IS	interleukin-2 production
AV vs BA mice	ENSMUSG00000022514	Il1rap	interleukin 1 receptor accessory protein [Source:MGI Symbol;Acc:MGI:104975]	-2.82367	1	-2.12939		IS	interleukin-2 production
AV vs BA mice	ENSMUSG00000027164	Traf6	TNF receptor-associated factor 6 [Source:MGI Symbol;Acc:MGI:108072]	-1.4427	0.99995	-1.0503		IS	interleukin-2 production
AV vs BA mice	ENSMUSG00000020181	Nav3	neuron navigator 3 [Source:MGI Symbol;Acc:MGI:2183703]	2.49391	0.99991	2.86136		IS	interleukin-2 production
AV vs BA mice	ENSMUSG00000052397	Ezr	ezrin [Source:MGI Symbol;Acc:MGI:98931]	1.71179	0.999743	2.3091		IS	interleukin-2 production
AV vs BA mice	ENSMUSG00000074272	Ceacam1	carciembryonic antigen-related cell adhesion molecule 1 [Source:MGI Symbol;Acc:MGI:1347245]	-1.24746	0.99821	-2.30413		IS	interleukin-2 production
AV vs BA mice	ENSMUSG00000032688	Malt1	MALT1 paracaspase [Source:MGI Symbol;Acc:MGI:2445027]	-0.950776	0.995464	-1.54157		IS	interleukin-2 production
AV vs BA mice	ENSMUSG00000058715	Fcer1g	Fc receptor, IgE, high affinity I, gamma polypeptide [Source:MGI Symbol;Acc:MGI:95496]	0.910152	0.992438	1.53114		IS	interleukin-2 production
AV vs BA mice	ENSMUSG00000041135	Ripk2	receptor (TNFRSF)-interacting serine-threonine kinase 2 [Source:MGI Symbol;Acc:MGI:1891456]	0.728775	0.983055	1.24318		IS	interleukin-2 production
AV vs BA mice	ENSMUSG00000022475	Hdac7	histone deacetylase 7 [Source:MGI Symbol;Acc:MGI:1891835]	-0.700003	0.982406	-0.826883		IS	interleukin-2 production
AV vs BA mice	ENSMUSG00000016494	Cd34	CD34 antigen [Source:MGI Symbol;Acc:MGI:88329]	-0.665776	0.979418	-0.902653		IS	interleukin-2 production
AV vs BA mice	ENSMUSG00000026596	Abl2	v-abl Abelson murine leukemia viral oncogene 2 (arg, Abelson-related gene) [Source:MGI Symbol;Acc:MGI:87860]	0.60856	0.976463	0.447373		IS	interleukin-2 production
AV vs BA mice	ENSMUSG00000028455	Stoml2	stomatin (Epb7.2)-like 2 [Source:MGI Symbol;Acc:MGI:1913842]	0.569973	0.972362	0.98418		IS	interleukin-2 production
AV vs BA mice	ENSMUSG00000024978	Gpam	glycerol-3-phosphate acyltransferase, mitochondrial [Source:MGI Symbol;Acc:MGI:109162]	0.565749	0.972141	0.466465		IS	interleukin-2 production
AV vs BA mice	ENSMUSG00000004043	Stat5a	signal transducer and activator of transcription 5A [Source:MGI Symbol;Acc:MGI:103036]	-0.527812	0.964985	-1.11595		IS	interleukin-2 production
AV vs BA mice	ENSMUSG00000030744	Rps3	ribosomal protein S3 [Source:MGI Symbol;Acc:MGI:1350917]	-0.502419	0.959831	-0.334737		IS	interleukin-2 production

## Sheet: il12
Comparison	ENSG	name	description	theta	prob	log2FC	ECS	IS	IS_path
AV vs BA mice	ENSMUSG00000003810	Mast2	microtubule associated serine/threonine kinase 2 [Source:MGI Symbol;Acc:MGI:894676]	2.00886	1	1.29401		IS	interleukin-12 production
AV vs BA mice	ENSMUSG00000055447	Cd47	CD47 antigen (Rh-related antigen, integrin-associated signal transducer) [Source:MGI Symbol;Acc:MGI:96617]	-1.83818	1	-0.879875		IS	interleukin-12 production
AV vs BA mice	ENSMUSG00000051177	Plcb1	phospholipase C, beta 1 [Source:MGI Symbol;Acc:MGI:97613]	1.76891	0.998745	1.22136	ECS	IS	interleukin-12 production
AV vs BA mice	ENSMUSG00000020227	Irak3	interleukin-1 receptor-associated kinase 3 [Source:MGI Symbol;Acc:MGI:1921164]	-1.13093	0.995174	-2.60466		IS	interleukin-12 production
AV vs BA mice	ENSMUSG00000032041	Tirap	toll-interleukin 1 receptor (TIR) domain-containing adaptor protein [Source:MGI Symbol;Acc:MGI:2152213]	-0.990375	0.993955	-1.83634		IS	interleukin-12 production
AV vs BA mice	ENSMUSG00000018446	C1qbp	complement component 1, q subcomponent binding protein [Source:MGI Symbol;Acc:MGI:1194505]	0.915269	0.992405	1.16426		IS	interleukin-12 production
AV vs BA mice	ENSMUSG00000060216	Arrb2	arrestin, beta 2 [Source:MGI Symbol;Acc:MGI:99474]	0.851556	0.990944	1.07133		IS	interleukin-12 production
AV vs BA mice	ENSMUSG00000027239	Mdk	midkine [Source:MGI Symbol;Acc:MGI:96949]	0.786552	0.988045	1.7593		IS	interleukin-12 production
AV vs BA mice	ENSMUSG00000041515	Irf8	interferon regulatory factor 8 [Source:MGI Symbol;Acc:MGI:96395]	0.757608	0.985212	1.33573		IS	interleukin-12 production
AV vs BA mice	ENSMUSG00000031400	G6pdx	glucose-6-phosphate dehydrogenase X-linked [Source:MGI Symbol;Acc:MGI:105979]	-0.714549	0.983556	-0.671767		IS	interleukin-12 production
AV vs BA mice	ENSMUSG00000045322	Tlr9	toll-like receptor 9 [Source:MGI Symbol;Acc:MGI:1932389]	0.668634	0.98323	1.5169		IS	interleukin-12 production
AV vs BA mice	ENSMUSG00000031639	Tlr3	toll-like receptor 3 [Source:MGI Symbol;Acc:MGI:2156367]	0.549329	0.971007	0.646162		IS	interleukin-12 production
AV vs BA mice	ENSMUSG00000024927	Rela	v-rel reticuloendotheliosis viral oncogene homolog A (avian) [Source:MGI Symbol;Acc:MGI:103290]	-0.546046	0.968165	-0.795663		IS	interleukin-12 production
AV vs BA mice	ENSMUSG00000025980	Hspd1	heat shock protein 1 (chaperonin) [Source:MGI Symbol;Acc:MGI:96242]	0.455277	0.950765	0.294285		IS	interleukin-12 production
